# Supplementary material for: Asymmetric Jetting during the Impact of Liquid Drops on Superhydrophobic Concave Surfaces
Source: Micromachines (Basel). 2022 Sep 14;13(9):1521. doi: 10.3390/mi13091521 (PMC9501287; doi:10.3390/mi13091521)
Supplement: Supplementary file 1 [file micromachines-13-01521-s001.zip]

Archive with 1 entries (1 files):
- micromachines-1866917-supplementary.pdf
